# Supplementary material for: Tobacco Transcription Factor NtWRKY70b Facilitates Leaf Senescence via Inducing ROS Accumulation and Impairing Hydrogen Sulfide Biosynthesis
Source: Int J Mol Sci. 2024 Mar 26;25(7):3686. doi: 10.3390/ijms25073686 (PMC11012213; doi:10.3390/ijms25073686)
Supplement: Supplementary file 1 [file ijms-25-03686-s001.zip]

Archive with 3 entries (3 files):
- Supplementary Figure S1.pdf
- Supplementary Figure S2.pdf
- Supplementary tables-WRKY.pdf
